# Supplementary material for: Finding the pond through the weeds: eDNA reveals underestimated diversity of pondweeds
Source: Appl Plant Sci. 2018 Jun 5;6(5):e01155. doi: 10.1002/aps3.1155 (PMC5991581; doi:10.1002/aps3.1155)
Supplement: Supplementary file 3 — Appendix S3 [file APS3-6-e01155-s003.xlsx]

## Sheet: dist matrix
Kuzmina et al.—Applications in Plant Sciences 2018 6(5): 1800039—Data Supplement S3. DOI													10.1002/aps3.1155
Appendix S3. Tamura-Nei distance matrices (Tamura and Nei, 1993) for the eDNA markers (atpB-rbcL-117, atpB-rbcL-184, ITS2-157) including representatives of (28)30 species of pondweeds selected for the local reference library.
A. atpB-rbcL-117
Species	P. foliosus	P. friesii	P. subsibiricus	P. vaseyi	P. hillii	P. pusillus	P. strictifolius	P. zosteriformis	P. richardsonii	P. perfoliatus	P. alpinus	P. illinoensis	P. amplifolius	P. pulcher	P. epihydrus	P. confervoides	P. praelongus	P. oakesianus	P. natans	P. gramineus	P. crispus	P. robbinsii	P. spirillus	P. bicupulatus	S. filiformis	S. vaginata	S. pectinata	Z. palustris
Potamogeton foliosus		1	2	2	30	30	30	30	8	8	7	8	2	2	1	1	1	1	1	7	7	8	9	9	12	11	14	15
P. friesii	1		1	1	30	30	30	30	7	7	6	7	1	1	0	0	0	0	0	6	6	7	8	8	11	10	13	14
P. subsibiricus	2	1		2	31	31	31	31	8	8	7	8	2	2	1	1	1	1	1	7	7	8	9	9	12	11	14	15
P. vaseyi	2	1	2		29	29	29	29	8	6	7	8	2	2	1	1	1	1	1	7	7	8	9	9	12	11	14	15
P. hillii	30	30	31	29		0	0	0	36	35	36	36	31	31	30	30	30	30	30	36	36	37	37	37	40	39	41	42
P. pusillus	30	30	31	29	0		0	0	36	35	36	36	31	31	30	30	30	30	30	36	36	37	37	37	40	39	41	42
P. strictifolius	30	30	31	29	0	0		0	36	35	36	36	31	31	30	30	30	30	30	36	36	37	37	37	40	39	41	42
P. zosteriformis	30	30	31	29	0	0	0		36	35	36	36	31	31	30	30	30	30	30	36	36	37	37	37	40	39	41	42
P. richardsonii	8	7	8	8	36	36	36	36		2	1	2	8	8	7	7	7	7	7	1	1	2	3	3	6	5	8	9
P. perfoliatus	8	7	8	6	35	35	35	35	2		1	2	8	8	7	7	7	7	7	1	1	2	3	3	6	5	8	9
P. alpinus	7	6	7	7	36	36	36	36	1	1		1	7	7	6	6	6	6	6	0	0	1	2	2	5	4	7	8
P. illinoensis	8	7	8	8	36	36	36	36	2	2	1		8	8	7	7	7	7	7	1	1	2	1	1	6	5	8	9
P. amplifolius	2	1	2	2	31	31	31	31	8	8	7	8		0	1	1	1	1	1	7	7	8	9	9	12	11	14	15
P. pulcher	2	1	2	2	31	31	31	31	8	8	7	8	0		1	1	1	1	1	7	7	8	9	9	12	11	14	15
P. epihydrus	1	0	1	1	30	30	30	30	7	7	6	7	1	1		0	0	0	0	6	6	7	8	8	11	10	13	14
P. confervoides	1	0	1	1	30	30	30	30	7	7	6	7	1	1	0		0	0	0	6	6	7	8	8	11	10	13	14
P. praelongus	1	0	1	1	30	30	30	30	7	7	6	7	1	1	0	0		0	0	6	6	7	8	8	11	10	13	14
P. oakesianus	1	0	1	1	30	30	30	30	7	7	6	7	1	1	0	0	0		0	6	6	7	8	8	11	10	13	14
P. natans	1	0	1	1	30	30	30	30	7	7	6	7	1	1	0	0	0	0		6	6	7	8	8	11	10	13	14
P. gramineus	7	6	7	7	36	36	36	36	1	1	0	1	7	7	6	6	6	6	6		0	1	2	2	5	4	7	8
P. crispus	7	6	7	7	36	36	36	36	1	1	0	1	7	7	6	6	6	6	6	0		1	2	2	5	4	7	8
P. robbinsii	8	7	8	8	37	37	37	37	2	2	1	2	8	8	7	7	7	7	7	1	1		3	3	6	5	8	9
P. spirillus	9	8	9	9	37	37	37	37	3	3	2	1	9	9	8	8	8	8	8	2	2	3		0	7	6	9	10
P. bicupulatus	9	8	9	9	37	37	37	37	3	3	2	1	9	9	8	8	8	8	8	2	2	3	0		7	6	9	10
Stuckenia filiformis	12	11	12	12	40	40	40	40	6	6	5	6	12	12	11	11	11	11	11	5	5	6	7	7		1	2	8
S. vaginata	11	10	11	11	39	39	39	39	5	5	4	5	11	11	10	10	10	10	10	4	4	5	6	6	1		3	7
S. pectinata	14	13	14	14	41	41	41	41	8	8	7	8	14	14	13	13	13	13	13	7	7	8	9	9	2	3		8
Zannichellia palustris	15	14	15	15	42	42	42	42	9	9	8	9	15	15	14	14	14	14	14	8	8	9	10	10	8	7	8
B. atpB-rbcL-184
Species	P. foliosus	P. friesii	P. subsibiricus	P. vaseyi	P. hillii	P. pusillus	P. strictifolius	P. zosteriformis	P. richardsonii	P. perfoliatus	P. alpinus	P. illinoensis	P. amplifolius	P. pulcher	P. epihydrus	P. confervoides	P. praelongus	P. oakesianus	P. natans	P. gramineus	P. crispus	P. robbinsii	P. spirillus	P. bicupulatus	S. filiformis	S. vaginata	S. pectinata	Z. palustris
Potamogeton foliosus		22	23	23	30	30	30	30	8	8	7	9	2	2	1	1	1	1	1	8	7	8	9	9	13	12	15	20
P. friesii	22		1	1	51	51	51	51	28	28	27	29	22	22	21	21	21	21	21	28	27	28	29	29	33	32	35	40
P. subsibiricus	23	1		2	52	52	52	52	29	29	28	30	23	23	22	22	22	22	22	29	28	29	30	30	34	33	36	41
P. vaseyi	23	1	2		50	50	50	50	29	27	28	30	23	23	22	22	22	22	22	29	28	29	30	30	34	33	36	41
P. hillii	30	51	52	50		0	0	0	36	35	36	37	31	31	30	30	30	30	30	37	36	37	37	37	41	40	42	47
P. pusillus	30	51	52	50	0		0	0	36	35	36	37	31	31	30	30	30	30	30	37	36	37	37	37	41	40	42	47
P. strictifolius	30	51	52	50	0	0		0	36	35	36	37	31	31	30	30	30	30	30	37	36	37	37	37	41	40	42	47
P. zosteriformis	30	51	52	50	0	0	0		36	35	36	37	31	31	30	30	30	30	30	37	36	37	37	37	41	40	42	47
P. richardsonii	8	28	29	29	36	36	36	36		2	1	3	8	8	7	7	7	7	7	2	1	2	3	3	7	6	9	14
P. perfoliatus	8	28	29	27	35	35	35	35	2		1	3	8	8	7	7	7	7	7	2	1	2	3	3	7	6	9	14
P. alpinus	7	27	28	28	36	36	36	36	1	1		2	7	7	6	6	6	6	6	1	0	1	2	2	6	5	8	13
P. illinoensis	9	29	30	30	37	37	37	37	3	3	2		9	9	8	8	8	8	8	1	2	3	2	2	8	7	10	15
P. amplifolius	2	22	23	23	31	31	31	31	8	8	7	9		0	1	1	1	1	1	8	7	8	9	9	13	12	15	20
P. pulcher	2	22	23	23	31	31	31	31	8	8	7	9	0		1	1	1	1	1	8	7	8	9	9	13	12	15	20
P. epihydrus	1	21	22	22	30	30	30	30	7	7	6	8	1	1		0	0	0	0	7	6	7	8	8	12	11	14	19
P. confervoides	1	21	22	22	30	30	30	30	7	7	6	8	1	1	0		0	0	0	7	6	7	8	8	12	11	14	19
P. praelongus	1	21	22	22	30	30	30	30	7	7	6	8	1	1	0	0		0	0	7	6	7	8	8	12	11	14	19
P. oakesianus	1	21	22	22	30	30	30	30	7	7	6	8	1	1	0	0	0		0	7	6	7	8	8	12	11	14	19
P. natans	1	21	22	22	30	30	30	30	7	7	6	8	1	1	0	0	0	0		7	6	7	8	8	12	11	14	19
P. gramineus	8	28	29	29	37	37	37	37	2	2	1	1	8	8	7	7	7	7	7		1	2	3	3	7	6	9	14
P. crispus	7	27	28	28	36	36	36	36	1	1	0	2	7	7	6	6	6	6	6	1		1	2	2	6	5	8	13
P. robbinsii	8	28	29	29	37	37	37	37	2	2	1	3	8	8	7	7	7	7	7	2	1		3	3	7	6	9	14
P. spirillus	9	29	30	30	37	37	37	37	3	3	2	2	9	9	8	8	8	8	8	3	2	3		0	8	7	10	15
P. bicupulatus	9	29	30	30	37	37	37	37	3	3	2	2	9	9	8	8	8	8	8	3	2	3	0		8	7	10	15
Stuckenia filiformis	13	33	34	34	41	41	41	41	7	7	6	8	13	13	12	12	12	12	12	7	6	7	8	8		1	2	12
S. vaginata	12	32	33	33	40	40	40	40	6	6	5	7	12	12	11	11	11	11	11	6	5	6	7	7	1		3	11
S. pectinata	15	35	36	36	42	42	42	42	9	9	8	10	15	15	14	14	14	14	14	9	8	9	10	10	2	3		12
Zannichellia palustris	20	40	41	41	47	47	47	47	14	14	13	15	20	20	19	19	19	19	19	14	13	14	15	15	12	11	12
C. ITS2-157
Species	P. foliosus	P. friesii	P. obtusifolius	P. subsibiricus	P. vaseyi	P. hillii	P. pusillus	P. strictifolius	P. zosteriformis	P. richardsonii	P. perfoliatus	P. alpinus	P. nodosus	P. illinoensis	P. amplifolius	P. pulcher	P. epihydrus	P. confervoides	P. praelongus	P. oakesianus	P. natans	P. gramineus	P. crispus	P. robbinsii	P. spirillus	P. bicupulatus	S. filiformis	S. vaginata	S. pectinata	Z. palustris
Potamogeton foliosus		1	1	17	18	1	17	17	19	18	18	17	19	20	21	21	18	20	25	21	21	21	22	20	56	57	75	75	66	62
P. friesii	1		0	18	19	2	18	18	20	19	19	18	20	21	22	22	19	21	26	22	22	22	23	21	57	58	76	76	67	63
P. obtusifolius	1	0		18	19	2	18	18	20	19	19	18	20	21	22	22	19	21	26	22	22	22	23	21	57	58	76	76	67	63
P. subsibiricus	17	18	18		1	18	0	0	2	6	6	5	9	10	10	10	3	8	12	8	8	7	9	6	42	44	64	64	56	55
P. vaseyi	18	19	19	1		19	1	1	3	7	7	6	10	11	11	11	4	9	13	9	9	8	10	7	43	45	65	65	57	56
P. hillii	1	2	2	18	19		18	18	20	19	19	18	20	21	22	22	19	21	26	22	22	22	21	21	57	58	76	76	67	63
P. pusillus	17	18	18	0	1	18		0	2	6	6	5	9	10	10	10	3	8	12	8	8	7	9	6	42	44	64	64	56	55
P. strictifolius	17	18	18	0	1	18	0		2	6	6	5	9	10	10	10	3	8	12	8	8	7	9	6	42	44	64	64	56	55
P. zosteriformis	19	20	20	2	3	20	2	2		8	8	7	11	12	12	12	5	10	14	10	10	9	11	8	42	44	66	66	58	57
P. richardsonii	18	19	19	6	7	19	6	6	8		0	5	5	6	12	12	7	12	16	12	12	11	13	9	48	49	68	68	60	56
P. perfoliatus	18	19	19	6	7	19	6	6	8	0		5	5	6	12	12	7	12	16	12	12	11	13	9	48	49	68	68	60	56
P. alpinus	17	18	18	5	6	18	5	5	7	5	5		7	8	12	12	6	11	15	11	11	10	12	8	45	46	65	65	57	56
P. nodosus	19	20	20	9	10	20	9	9	11	5	5	7		1	11	11	10	11	17	11	11	12	14	10	48	49	69	69	61	56
P. illinoensis	20	21	21	10	11	21	10	10	12	6	6	8	1		12	12	11	12	16	10	10	13	15	11	49	50	68	68	60	57
P. amplifolius	21	22	22	10	11	22	10	10	12	12	12	12	11	12		0	8	10	14	10	10	9	11	8	47	48	66	66	59	56
P. pulcher	21	22	22	10	11	22	10	10	12	12	12	12	11	12	0		8	10	14	10	10	9	11	8	47	48	66	66	59	56
P. epihydrus	18	19	19	3	4	19	3	3	5	7	7	6	10	11	8	8		6	10	6	6	5	7	4	41	42	61	61	54	53
P. confervoides	20	21	21	8	9	21	8	8	10	12	12	11	11	12	10	10	6		10	6	6	7	7	6	45	46	65	65	58	54
P. praelongus	25	26	26	12	13	26	12	12	14	16	16	15	17	16	14	14	10	10		6	6	11	11	10	47	48	66	66	59	57
P. oakesianus	21	22	22	8	9	22	8	8	10	12	12	11	11	10	10	10	6	6	6		0	7	9	6	43	44	62	62	55	54
P. natans	21	22	22	8	9	22	8	8	10	12	12	11	11	10	10	10	6	6	6	0		7	9	6	43	44	62	62	55	54
P. gramineus	21	22	22	7	8	22	7	7	9	11	11	10	12	13	9	9	5	7	11	7	7		7	5	42	43	60	60	53	55
P. crispus	22	23	23	9	10	21	9	9	11	13	13	12	14	15	11	11	7	7	11	9	9	7		5	46	47	63	63	56	55
P. robbinsii	20	21	21	6	7	21	6	6	8	9	9	8	10	11	8	8	4	6	10	6	6	5	5		43	44	61	61	54	52
P. spirillus	56	57	57	42	43	57	42	42	42	48	48	45	48	49	47	47	41	45	47	43	43	42	46	43		2	41	41	50	69
P. bicupulatus	57	58	58	44	45	58	44	44	44	49	49	46	49	50	48	48	42	46	48	44	44	43	47	44	2		41	41	50	69
Stuckenia filiformis	75	76	76	64	65	76	64	64	66	68	68	65	69	68	66	66	61	65	66	62	62	60	63	61	41	41		0	16	65
S. vaginata	75	76	76	64	65	76	64	64	66	68	68	65	69	68	66	66	61	65	66	62	62	60	63	61	41	41	0		16	65
S. pectinata	66	67	67	56	57	67	56	56	58	60	60	57	61	60	59	59	54	58	59	55	55	53	56	54	50	50	16	16		69
Zannichellia palustris	62	63	63	55	56	63	55	55	57	56	56	56	56	57	56	56	53	54	57	54	54	55	55	52	69	69	65	65	69
